# Supplementary material for: Evaluation of Long-Term Flow Controller for Monitoring Gases and Vapors in Buildings Impacted by Vapor Intrusion
Source: Int J Environ Res Public Health. 2023 Mar 9;20(6):4811. doi: 10.3390/ijerph20064811 (PMC10049467; doi:10.3390/ijerph20064811)
Supplement: Supplementary file 1 [file ijerph-20-04811-s001.zip]

Archive with 1 entries (1 files):
- ijerph-2154659-supplementary.pdf
